# Supplementary material for: Contribution of Disruption in Creatine Synthesis and Transporter to 6-PPD Quinone Induced Immunosuppression in Caenorhabditis elegans
Source: Toxics. 2026 Jul 9;14(7):601. doi: 10.3390/toxics14070601 (PMC13416720; doi:10.3390/toxics14070601)
Supplement: Supplementary file 1 [file toxics-14-00601-s001.zip]

Archive with 1 entries (1 files):
- toxics-4403739-supplementary.pdf
